# Supplementary material for: Expression of Specific Alleles of Zinc-Finger Transcription Factors, HvSAP8 and HvSAP16, and Corresponding SNP Markers, Are Associated with Drought Tolerance in Barley Populations
Source: Int J Mol Sci. 2021 Nov 10;22(22):12156. doi: 10.3390/ijms222212156 (PMC8617764; doi:10.3390/ijms222212156)
Supplement: Supplementary file 1 [file ijms-22-12156-s001.zip]

Archive with 2 entries (2 files):
- ijms-1446968-supplementary.pdf
- SM-REF.pdf
